# Supplementary material for: The association between lipid metabolism and coronary artery disease: A systematic Mendelian randomization study combined with transcriptome analysis
Source: Medicine (Baltimore). 2026 Mar 27;105(13):e47880. doi: 10.1097/MD.0000000000047880 (PMC13034972; doi:10.1097/MD.0000000000047880)
Supplement: Supplementary file 1 [file medi-105-e47880-s001.xlsx]

## Sheet: Table S1
	SYMBOL	logFC	AveExpr	t	P.Value	adj.P.Val	B	change	symbol	ENTREZID
22	ABCA1	-0.658988	6.16827	-3.50268	0.000868326	0.999844	-2.3612	DOWN	22	19
23	ABCA10	0.243025	4.1323	2.58503	0.0121433	0.999844	-3.43464	UP	23	10349
61	ABCE1	-0.360309	6.39465	-2.71882	0.00851914	0.999844	-3.29073	DOWN	61	6059
63	ABCF2	-0.270081	4.74524	-2.49905	0.0151604	0.999844	-3.52447	DOWN	63	10061
65	ABCG1	-0.310493	4.32668	-2.95023	0.00449866	0.999844	-3.03071	DOWN	65	9619
73	PPP1CC	-0.299221	4.76646	-2.35323	0.0218501	0.999844	-3.67179	DOWN	73	26090
105	ACAD9	0.380779	6.94494	2.10659	0.039274	0.999844	-3.90571	UP	105	28976
164	ACTG1	0.272915	12.3021	2.35351	0.0218352	0.999844	-3.67152	UP	164	71
177	ACTR1B	0.297771	7.48319	2.04437	0.0452393	0.999844	-3.96152	UP	177	10120
237	ADAMTS8	0.29315	4.19154	3.03435	0.00353942	0.999844	-2.93295	UP	237	11095
261	ADD1	0.380536	10.4064	3.05039	0.00337964	0.999844	-2.91412	UP	261	118
299	AEBP2	-0.255263	5.08464	-2.41009	0.0189785	0.999844	-3.61511	DOWN	299	121536
315	AGMAT	-0.42486	4.66038	-3.05476	0.00333727	0.999844	-2.90897	DOWN	315	79814
318	AGPAT3	-0.249807	4.56544	-2.21409	0.0305698	0.999844	-3.8062	DOWN	318	56894
340	AHSA1	-0.292038	7.35047	-2.12939	0.037266	0.999844	-3.88493	DOWN	340	10598
414	ALG12	-0.256769	4.73793	-2.82745	0.00633769	0.999844	-3.17036	DOWN	414	79087
426	ALKBH5	-0.288671	9.86708	-2.22886	0.0295172	0.999844	-3.79223	DOWN	426	54890
458	AMFR	-0.371752	7.49834	-2.07325	0.0423796	0.999844	-3.93578	DOWN	458	267
515	ANKRD11	0.340539	8.00984	2.37912	0.0204981	0.999844	-3.64611	UP	515	29123
518	ANKRD13C	-0.300428	5.04093	-2.34978	0.0220362	0.999844	-3.6752	DOWN	518	81573
586	AP1B1	-0.270605	7.30266	-2.06669	0.0430145	0.999844	-3.94165	DOWN	586	162
598	AP2S1	0.291189	11.1045	2.25406	0.0277952	0.999844	-3.76822	UP	598	1175
689	ARF5	0.266188	8.42321	2.05858	0.0438121	0.999844	-3.94889	UP	689	381
738	ARHGEF2	0.310024	10.3681	2.51549	0.0145357	0.999844	-3.50745	UP	738	9181
749	ARID3B	0.319556	6.87927	2.36087	0.0214432	0.999844	-3.66424	UP	749	10620
771	ARL5C	0.266839	3.99211	2.84656	0.00601192	0.999844	-3.14887	UP	771	390790
780	ARMC10	-0.452579	6.16268	-2.94031	0.00462642	0.999844	-3.04213	DOWN	780	83787
941	ATP2A2	0.344223	6.36346	2.52185	0.0143004	0.999844	-3.50085	UP	941	488
951	ATP6AP2	-0.356614	9.62589	-2.43521	0.0178217	0.999844	-3.58976	DOWN	951	10159
952	ATP6V0A1	-0.320621	8.1682	-2.06857	0.042832	0.999844	-3.93997	DOWN	952	535
986	ATXN1	0.349548	6.38016	2.68229	0.00939517	0.999844	-3.33051	UP	986	6310
1016	B2M	0.298001	12.4039	2.5846	0.0121568	0.999844	-3.43509	UP	1016	567
1094	BCAR4	0.259391	4.19933	2.4469	0.0173048	0.999844	-3.57789	UP	1094	400500
1106	BCL11A	-0.430344	7.50989	-3.23974	0.00193851	0.999844	-2.68761	DOWN	1106	53335
1137	BEND5	-0.449827	5.32067	-2.8955	0.00524686	0.999844	-3.09341	DOWN	1137	79656
1257	BTBD6	-0.288541	7.82673	-2.11611	0.0384243	0.999844	-3.89706	DOWN	1257	90135
1312	C4BPA	0.250955	3.91656	3.03948	0.00348752	0.999844	-2.92693	UP	1312	722
1376	CADPS	0.326112	4.05579	3.31761	0.0015338	0.999844	-2.5923	UP	1376	8618
1401	CAMK1D	-0.295472	4.53226	-2.1891	0.0324261	0.999844	-3.82968	DOWN	1401	57118
1427	CAPN11	0.320479	4.62039	2.18708	0.0325801	0.999844	-3.83157	UP	1427	11131
1445	CAPZB	0.299585	9.13661	2.37003	0.0209639	0.999844	-3.65515	UP	1445	832
1466	PIK3CD	-0.318029	7.6467	-2.23431	0.0291368	0.999844	-3.78705	DOWN	1466	836
1523	CCDC18	0.366729	5.13015	2.96762	0.00428249	0.999844	-3.01064	UP	1523	343099
1526	CCDC25	-0.301816	6.53913	-2.16687	0.0341593	0.999844	-3.85039	DOWN	1526	55246
1551	GK	-0.297783	5.88431	-2.13552	0.0367417	0.999844	-3.87932	DOWN	1551	285331
1594	CCM2	-0.373336	6.42994	-2.42484	0.0182913	0.999844	-3.60025	DOWN	1594	83605
1747	CDC42SE1	-0.373632	8.90732	-2.41601	0.0187001	0.999844	-3.60915	DOWN	1747	56882
1801	CDKAL1	-0.244477	4.51954	-2.46516	0.0165248	0.999844	-3.55928	DOWN	1801	54901
1816	CDR1	0.251399	3.78049	2.28461	0.025827	0.999844	-3.73885	UP	1816	1038
1879	CEP70	-0.281716	4.495	-2.69844	0.00899833	0.999844	-3.31298	DOWN	1879	80321
1886	CERKL	-0.422747	4.3453	-2.56336	0.0128475	0.999844	-3.45748	DOWN	1886	375298
1930	CHCHD4	0.283633	6.68899	2.47091	0.0162856	0.999844	-3.55339	UP	1930	131474
1974	CHPF	-0.251341	4.5752	-2.7028	0.00889376	0.999844	-3.30823	DOWN	1974	79586
2018	CHURC1	-0.541396	7.2631	-2.27099	0.0266888	0.999844	-3.75199	DOWN	2018	91612
2033	CIRBP	-0.251391	9.80442	-2.09135	0.0406678	0.999844	-3.9195	DOWN	2033	1153
2035	CISH	-0.312415	6.01582	-2.03025	0.0466971	0.999844	-3.974	DOWN	2035	1154
2128	CLN5	-0.322734	5.36771	-2.11347	0.0386582	0.999844	-3.89946	DOWN	2128	1203
2132	CLNS1A	-0.369221	8.02221	-2.47206	0.0162382	0.999844	-3.55221	DOWN	2132	1207
2146	CLTC	-0.333243	4.37754	-2.41764	0.0186241	0.999844	-3.60751	DOWN	2146	1213
2184	CNNM1	-0.284368	4.04499	-3.01727	0.00371718	0.999844	-2.95293	DOWN	2184	26507
2190	CNOT2	-0.297737	7.85134	-2.01413	0.0484113	0.999844	-3.98816	DOWN	2190	4848
2218	COBL	0.291512	4.20328	3.47952	0.000933257	0.999844	-2.39045	UP	2218	23242
2331	COX6A1	-0.372249	8.03178	-2.30707	0.02446	0.999844	-3.71707	DOWN	2331	1337
2347	CPA3	0.291031	4.15369	2.92709	0.00480211	0.999844	-3.05732	UP	2347	1359
2419	CRHR1	0.29337	4.75213	2.57716	0.0123951	0.999844	-3.44296	UP	2419	1394
2447	CRTC3	0.31659	7.86197	2.37112	0.0209073	0.999844	-3.65406	UP	2447	64784
2453	CRYBA1	0.258218	4.06375	2.52469	0.0141966	0.999844	-3.49791	UP	2453	1411
2556	CTRC	0.291502	5.21831	2.15511	0.0351085	0.999844	-3.86128	UP	2556	11330
2574	CTXN1	0.299159	4.05716	3.67965	0.000496142	0.999844	-2.13471	UP	2574	404217
2621	CYB5R2	-0.268816	4.15446	-2.44167	0.0175344	0.999844	-3.58321	DOWN	2621	51700
2678	CYP4F11	-0.2603	4.06067	-2.68994	0.00920517	0.999844	-3.32221	DOWN	2678	57834
2745	DCHS2	-0.394479	4.01157	-3.20839	0.00212819	0.999844	-2.72563	DOWN	2745	54798
2784	DDIT4	0.684972	7.30005	3.30811	0.00157855	0.999844	-2.604	UP	2784	54541
2789	DDR1	0.249586	4.06447	2.46414	0.0165674	0.999844	-3.56032	UP	2789	780
2871	DEK	-0.351201	7.04949	-2.17682	0.0333737	0.999844	-3.84114	DOWN	2871	7913
2888	DERA	0.316563	8.09387	2.41066	0.0189515	0.999844	-3.61453	UP	2888	51071
2923	DHRS1	-0.386583	8.13014	-2.69447	0.00909432	0.999844	-3.31729	DOWN	2923	115817
2925	DHRS3	0.31615	6.62037	2.06579	0.0431022	0.999844	-3.94245	UP	2925	9249
3013	DMRT3	-0.260611	3.74176	-2.23255	0.0292597	0.999844	-3.78873	DOWN	3013	58524
3018	DMTF1	0.316638	7.57868	2.00613	0.0492816	0.999844	-3.99515	UP	3018	9988
3033	DNAJA1	0.300075	9.20853	2.02401	0.0473538	0.999844	-3.97948	UP	3033	3301
3106	NUDT7	-0.247914	4.54722	-2.23894	0.0288176	0.999844	-3.78265	DOWN	3106	23348
3126	DPM1	-0.320794	7.43734	-2.2403	0.0287241	0.999844	-3.78136	DOWN	3126	8813
3148	DPYD	-0.515614	6.11706	-2.74007	0.00804475	0.999844	-3.26743	DOWN	3148	1806
3299	EEF1A1	-0.397077	12.4202	-2.33348	0.0229352	0.999844	-3.69125	DOWN	3299	1915
3316	EFHD2	0.276937	10.9084	2.00408	0.0495063	0.999844	-3.99694	UP	3316	79180
3374	EIF4ENIF1	-0.290754	5.60826	-2.29643	0.0250992	0.999844	-3.7274	DOWN	3374	56478
3392	ELF4	0.35333	8.05166	2.40021	0.0194521	0.999844	-3.62503	UP	3392	2000
3420	EMD	0.295759	8.96502	2.10517	0.039402	0.999844	-3.907	UP	3420	2010
3444	ENDOG	-0.275973	5.16036	-2.07371	0.042335	0.999844	-3.93537	DOWN	3444	2021
3514	ERAL1	0.396019	7.20668	2.8207	0.00645662	0.999844	-3.17793	UP	3514	26284
3533	ERICH1	-0.373094	8.49272	-2.33445	0.0228804	0.999844	-3.69029	DOWN	3533	157697
3578	EXO1	-0.277596	3.93845	-2.32638	0.0233362	0.999844	-3.69821	DOWN	3578	9156
3591	EXOSC6	-0.326815	7.00992	-2.59594	0.0118024	0.999844	-3.4231	DOWN	3591	118460
3596	EXT1	-0.408693	5.68172	-3.06174	0.00327076	0.999844	-2.90077	DOWN	3596	2131
3599	EXTL2	-0.276069	4.66114	-2.47491	0.0161212	0.999844	-3.54929	DOWN	3599	2135
3614	F2	0.300713	4.32215	2.52037	0.0143549	0.999844	-3.50239	UP	3614	2147
3647	FAM106B	0.261329	3.99994	3.34788	0.00139917	0.999844	-2.55494	UP	3647	100996259
3654	FAM120AOS	0.242448	6.68093	2.1165	0.0383894	0.999844	-3.8967	UP	3654	158293
3724	FANCD2	-0.300279	6.08547	-2.04483	0.0451924	0.999844	-3.96111	DOWN	3724	2177
3761	FBXL16	-0.353659	5.20746	-2.00531	0.0493715	0.999844	-3.99587	DOWN	3761	146330
3874	FGF10	0.270401	3.89373	3.31342	0.00155336	0.999844	-2.59746	UP	3874	2255
3912	FHL3	0.38694	5.95351	2.12544	0.0376067	0.999844	-3.88854	UP	3912	2275
3954	FLJ37201	0.245588	4.0197	2.97596	0.00418221	0.999844	-3.00098	UP	3954	283011
3979	FMO2	0.367178	4.54941	3.07183	0.00317666	0.999844	-2.88887	UP	3979	2327
3999	FNIP2	-0.354887	4.69666	-2.5615	0.0129095	0.999844	-3.45943	DOWN	3999	57600
4140	FZD7	0.374005	5.4709	2.22198	0.0300035	0.999844	-3.79874	UP	4140	8324
4153	GAB3	0.37357	6.74847	2.31711	0.0238697	0.999844	-3.70727	UP	4153	139716
4156	GABARAPL1	0.323041	7.13293	2.12279	0.0378372	0.999844	-3.89096	UP	4156	23710
4199	GAL3ST2	0.301438	3.96077	3.41077	0.00115433	0.999844	-2.47675	UP	4199	64090
4220	GALNTL5	0.248166	3.95429	2.2641	0.0271341	0.999844	-3.7586	UP	4220	168391
4236	GARNL3	0.260056	4.09158	3.30078	0.00161385	0.999844	-2.613	UP	4236	84253
4255	GATAD2A	0.313204	8.82366	2.20508	0.0312277	0.999844	-3.81469	UP	4255	54815
4327	GFM1	-0.291057	6.48088	-2.25683	0.0276115	0.999844	-3.76557	DOWN	4327	85476
4382	CCDC66	-0.330156	5.22462	-2.17058	0.0338644	0.999844	-3.84694	DOWN	4382	2710
4401	GLMN	0.315793	6.5192	2.32686	0.0233091	0.999844	-3.69774	UP	4401	11146
4444	GNA13	-0.39165	7.88182	-2.68585	0.00930644	0.999844	-3.32666	DOWN	4444	10672
4446	GNA15	0.397902	7.60618	2.10564	0.0393592	0.999844	-3.90657	UP	4446	2769
4449	GNAI3	-0.427552	5.57253	-2.9897	0.00402192	0.999844	-2.98505	DOWN	4449	2773
4463	GNE	-0.373911	5.75841	-2.93757	0.0046624	0.999844	-3.04528	DOWN	4463	10020
4550	GPR12	0.273641	3.84941	3.25385	0.0018584	0.999844	-2.67043	UP	4550	2835
4623	GPS1	0.335377	6.07625	2.77068	0.00740371	0.999844	-3.23365	UP	4623	2873
4743	GTF3C5	-0.375351	6.92067	-2.74395	0.00796065	0.999844	-3.26316	DOWN	4743	9328
4750	GTPBP8	-0.339264	4.93089	-2.93754	0.00466275	0.999844	-3.04531	DOWN	4750	29083
4830	HCG27	0.280678	5.31136	2.01901	0.0478868	0.999844	-3.98388	UP	4830	253018
4923	HIF1A	-0.31547	4.50162	-3.22499	0.00202569	0.999844	-2.70553	DOWN	4923	3091
4932	HINT3	-0.376206	6.61157	-2.32758	0.0232683	0.999844	-3.69704	DOWN	4932	135114
4937	HIPK3	-0.275569	4.00212	-2.29753	0.0250329	0.999844	-3.72634	DOWN	4937	10114
4987	LRRK2	0.31562	7.39523	2.18799	0.0325105	0.999844	-3.83072	UP	4987	3156
5109	HSDL2	-0.261875	5.1756	-2.08476	0.0412838	0.999844	-3.92544	DOWN	5109	84263
5111	HSF2	0.297425	5.55117	2.74481	0.00794219	0.999844	-3.26221	UP	5111	3298
5235	IFITM2	0.405401	11.12	2.40811	0.0190729	0.999844	-3.61711	UP	5235	10581
5265	IFT20	0.323988	6.66752	2.35688	0.0216551	0.999844	-3.66819	UP	5265	90410
5283	IGFBP3	0.386375	5.16531	2.75015	0.00782822	0.999844	-3.25633	UP	5283	3486
5352	IL21	0.288453	4.07663	3.63647	0.000569526	0.999844	-2.19044	UP	5352	59067
5357	IL23A	-0.273045	5.2605	-2.05267	0.0444008	0.999844	-3.95415	DOWN	5357	51561
5425	INPP5K	0.280417	6.02874	2.27252	0.0265905	0.999844	-3.75051	UP	5425	51763
5507	ISYNA1	-0.273706	4.85442	-2.28423	0.0258508	0.999844	-3.73922	DOWN	5507	51477
5517	ITGA7	0.279397	4.63173	2.03812	0.0458793	0.999844	-3.96705	UP	5517	3679
5522	ITGAL	0.32757	9.33997	2.62104	0.0110504	0.999844	-3.3964	UP	5522	3683
5548	ITM2C	-0.414704	6.791	-2.31522	0.0239799	0.999844	-3.70912	DOWN	5548	81618
5593	KAT2B	0.358531	9.10135	2.59945	0.0116944	0.999844	-3.41937	UP	5593	8850
5597	KATNB1	0.288542	6.35498	2.31291	0.024115	0.999844	-3.71137	UP	5597	10300
5616	KCNAB2	0.256744	4.53145	2.51232	0.0146546	0.999844	-3.51075	UP	5616	8514
5623	KCNC4	0.260837	4.19401	2.35472	0.0217703	0.999844	-3.67032	UP	5623	3749
5684	KCNN3	0.305145	4.13341	3.41455	0.00114098	0.999844	-2.47203	UP	5684	3782
5685	KCNN4	-0.413133	6.2728	-2.57611	0.0124287	0.999844	-3.44406	DOWN	5685	3783
5696	KCNT1	-0.330816	4.26651	-2.37098	0.020915	0.999844	-3.65421	DOWN	5696	57582
5714	KCTD5	0.358838	7.65761	2.56051	0.0129428	0.999844	-3.46048	UP	5714	54442
5740	KIAA1143	-0.277099	5.00367	-2.12714	0.0374599	0.999844	-3.88699	DOWN	5740	57456
5777	KIF3B	-0.300322	5.84396	-2.44278	0.0174852	0.999844	-3.58207	DOWN	5777	9371
5793	KIR2DL5A	0.271401	4.30699	2.37076	0.0209261	0.999844	-3.65442	UP	5793	57292
5839	KLHL14	-0.268332	4.47883	-2.23368	0.0291806	0.999844	-3.78765	DOWN	5839	57565
5842	KLHL18	0.259131	5.4811	2.14582	0.0358744	0.999844	-3.86984	UP	5842	23276
5979	KRTAP22-2	0.243161	3.90034	2.21144	0.0307622	0.999844	-3.8087	UP	5979	100288287
6016	L3MBTL2	-0.30121	6.88983	-2.15876	0.0348113	0.999844	-3.8579	DOWN	6016	83746
6021	LACTB2	-0.39947	5.25067	-3.08617	0.00304723	0.999844	-2.87191	DOWN	6021	51110
6023	LAG3	0.455142	7.03668	2.51813	0.0144377	0.999844	-3.50472	UP	6023	3902
6171	LIAS	-0.379551	5.73211	-3.07	0.00319353	0.999844	-2.89103	DOWN	6171	11019
6233	LMO4	-0.343923	8.09946	-2.37557	0.0206788	0.999844	-3.64964	DOWN	6233	8543
6343	LOC148430	-0.269272	12.2975	-2.21593	0.0304371	0.999844	-3.80447	DOWN	6343	148430
6447	LOC442382	0.243895	3.87086	2.29976	0.024898	0.999844	-3.72418	UP	6447	442382
6456	LOC642131	-0.249441	4.24852	-2.27583	0.02638	0.999844	-3.74733	DOWN	6456	642131
6491	LOC644669	0.243349	3.9543	3.25166	0.00187062	0.999844	-2.6731	UP	6491	644669
6606	LPAR3	-0.266266	4.32667	-2.90226	0.00514864	0.999844	-3.08571	DOWN	6606	23566
6613	LPP	0.274068	9.14542	2.12372	0.0377564	0.999844	-3.89011	UP	6613	4026
6631	AGPS	0.326869	8.42167	2.02969	0.0467555	0.999844	-3.97449	UP	6631	26020
6664	LRRC37A	-0.272792	4.47469	-2.38387	0.0202583	0.999844	-3.64138	DOWN	6664	9884
6681	LRRC52	0.289702	3.96646	2.39233	0.0198373	0.999844	-3.63293	UP	6681	440699
6700	HMGCR	-0.360786	4.94011	-2.54412	0.0135036	0.999844	-3.47765	DOWN	6700	120892
6796	MAD2L2	0.344991	7.55452	2.71557	0.00859401	0.999844	-3.29429	UP	6796	10459
6923	MCFD2	-0.372646	7.3436	-3.0561	0.0033244	0.999844	-2.9074	DOWN	6923	9261
6992	MCEE	-0.477217	6.47168	-3.26107	0.00181863	0.999844	-2.66162	DOWN	6992	84693
6997	MAPKAPK2	-0.246495	5.40884	-2.04141	0.0455411	0.999844	-3.96414	DOWN	6997	90411
7038	RIPK1	0.419987	6.3997	2.89379	0.00527211	0.999844	-3.09537	UP	7038	219541
7079	METTL2A	-0.358594	4.59074	-3.28886	0.00167293	0.999844	-2.62763	DOWN	7079	339175
7152	MIR106B	0.3405	4.05801	3.58935	0.000661363	0.999844	-2.25091	UP	7152	406900
7221	MIR1290	-0.316055	3.85007	-3.29345	0.00164997	0.999844	-2.62201	DOWN	7221	100302276
7521	MIR574	0.329358	4.39132	2.39706	0.0196054	0.999844	-3.62819	UP	7521	693159
7609	MIR877	0.267122	4.84706	2.05064	0.0446043	0.999844	-3.95595	UP	7609	100126314
7658	MKS1	-0.249771	4.54481	-2.70887	0.00875007	0.999844	-3.30161	DOWN	7658	54903
7732	MORF4	-0.254912	4.00641	-2.76386	0.00754228	0.999844	-3.2412	DOWN	7732	10934
7742	MOV10	0.293524	6.80866	2.18393	0.0328218	0.999844	-3.83451	UP	7742	4343
7790	MRPL14	0.461845	6.86106	3.57544	0.000691075	0.999844	-2.26869	UP	7790	64928
7814	MRPL4	0.259497	5.46641	2.04367	0.0453104	0.999844	-3.96214	UP	7814	51073
7843	MRPS21	-0.349493	9.05255	-2.64866	0.0102736	0.999844	-3.36681	DOWN	7843	54460
7871	MS4A6E	-0.278568	4.01276	-3.23985	0.00193786	0.999844	-2.68748	DOWN	7871	245802
7872	MS4A7	-0.548844	8.6197	-3.23514	0.00196531	0.999844	-2.6932	DOWN	7872	58475
7918	MTFMT	-0.256748	5.26073	-2.26496	0.0270786	0.999844	-3.75778	DOWN	7918	123263
7994	MYBPHL	-0.267897	3.88413	-2.69348	0.00911853	0.999844	-3.31837	DOWN	7994	343263
8060	MYOM2	1.0914	7.43418	2.13954	0.0364005	0.999844	-3.87562	UP	8060	9172
8163	NCSTN	0.325752	9.1554	2.51452	0.0145721	0.999844	-3.50846	UP	8163	23385
8200	NDUFB5	-0.337778	8.9636	-2.38589	0.0201567	0.999844	-3.63936	DOWN	8200	4711
8232	NEIL2	-0.300971	5.50327	-2.36715	0.0211138	0.999844	-3.65801	DOWN	8232	252969
8243	NEK8	-0.376009	6.32683	-2.38809	0.0200472	0.999844	-3.63716	DOWN	8243	284086
8327	NKD1	-0.250804	4.03135	-3.11496	0.00280226	0.999844	-2.83775	DOWN	8327	85407
8390	NOL7	-0.347184	8.64029	-2.58333	0.0121972	0.999844	-3.43643	DOWN	8390	51406
8454	NPTX1	0.256992	4.00058	2.48685	0.0156395	0.999844	-3.53704	UP	8454	4884
8532	NT5E	-0.366921	4.44342	-2.98051	0.00412851	0.999844	-2.99571	DOWN	8532	4907
8556	NUDC	-0.287956	9.03732	-2.15562	0.035067	0.999844	-3.86081	DOWN	8556	10726
8579	DOCK9	-0.349553	5.90355	-2.43077	0.0180213	0.999844	-3.59425	DOWN	8579	283927
8613	NXF3	-0.399088	4.32487	-2.05514	0.0441534	0.999844	-3.95195	DOWN	8613	56000
8635	OBSCN	-0.291275	4.67791	-2.56931	0.0126506	0.999844	-3.45123	DOWN	8635	84033
8653	OGFOD1	-0.370234	6.64398	-2.48539	0.0156974	0.999844	-3.53853	DOWN	8653	55239
8785	OR2A42	0.381231	5.18983	2.34535	0.0222774	0.999844	-3.67957	UP	8785	402317
8837	OR2T6	0.265478	4.2807	2.90862	0.00505768	0.999844	-3.07845	UP	8837	254879
8852	OR4C11	0.280565	3.9507	2.0888	0.0409053	0.999844	-3.9218	UP	8852	219429
8912	OR51Q1	0.358185	3.97439	2.37983	0.0204621	0.999844	-3.6454	UP	8912	390061
8938	OR52N5	0.256402	4.29461	2.26287	0.0272146	0.999844	-3.75979	UP	8938	390075
9031	OR7E37P	-0.261584	3.83431	-2.47772	0.0160068	0.999844	-3.54642	DOWN	9031	100506759
9076	OSBPL11	-0.282427	4.89711	-2.09047	0.0407497	0.999844	-3.9203	DOWN	9076	114885
9126	OXR1	-0.330986	7.26257	-2.54992	0.0133025	0.999844	-3.47158	DOWN	9126	55074
9128	OXSR1	0.334636	7.82672	2.41713	0.0186477	0.999844	-3.60802	UP	9128	9943
9135	P2RX5	-0.366269	4.57439	-2.42226	0.01841	0.999844	-3.60285	DOWN	9135	5026
9253	PAWR	-0.27614	4.48935	-2.69283	0.00913428	0.999844	-3.31907	DOWN	9253	5074
9291	PCDH7	0.27082	3.82433	2.72924	0.00828336	0.999844	-3.27932	UP	9291	5099
9340	PCK1	0.242772	4.10467	2.6466	0.0103298	0.999844	-3.36903	UP	9340	5105
9341	PCK2	-0.327046	4.33372	-3.06101	0.00327763	0.999844	-2.90162	DOWN	9341	5106
9391	PDE4B	-0.366459	6.32074	-2.40316	0.0193098	0.999844	-3.62208	DOWN	9391	5142
9393	PDE4D	0.252187	4.76049	2.02191	0.0475776	0.999844	-3.98134	UP	9393	5144
9491	PEX6	-0.343087	5.71027	-2.26243	0.0272431	0.999844	-3.76021	DOWN	9491	5190
9586	PHOX2A	0.270727	4.03131	2.79657	0.00689868	0.999844	-3.20489	UP	9586	401
9633	CASP3	0.29549	8.76741	2.39157	0.0198747	0.999844	-3.63369	UP	9633	5293
9733	HEXB	0.477247	9.2999	2.61778	0.0111456	0.999844	-3.39988	UP	9733	5330
9754	PLEK	0.276421	10.1981	2.13832	0.0365043	0.999844	-3.87675	UP	9754	5341
9779	PLEKHM2	0.293152	8.41853	2.07225	0.0424758	0.999844	-3.93668	UP	9779	23207
9862	POFUT2	0.398839	7.31283	2.34004	0.0225693	0.999844	-3.6848	UP	9862	23275
9871	POLD4	-0.483913	6.69057	-3.72631	0.000427045	0.999844	-2.0742	DOWN	9871	57804
9874	POLE	0.301443	5.57006	2.3659	0.0211788	0.999844	-3.65925	UP	9874	5426
9886	POLQ	0.299184	4.54924	2.61206	0.0113141	0.999844	-3.40596	UP	9886	10721
9964	PPCS	-0.259801	8.55405	-2.15001	0.0355269	0.999844	-3.86598	DOWN	9964	79717
9976	PPIB	-0.330762	4.35425	-2.7633	0.00755376	0.999844	-3.24181	DOWN	9976	5479
10004	ABHD12	-0.385731	9.05836	-2.69009	0.00920138	0.999844	-3.32205	DOWN	10004	5501
10036	PPP2R1A	0.29356	9.17081	2.03217	0.0464965	0.999844	-3.9723	UP	10036	5518
10073	PRAMEF15	0.277594	4.24864	2.70129	0.00892979	0.999844	-3.30987	UP	10073	653619
10123	PRH1	0.25045	4.12526	2.47126	0.0162714	0.999844	-3.55304	UP	10123	5554
10137	PRKAG1	-0.47335	6.18819	-3.49124	0.000899837	0.999844	-2.37566	DOWN	10137	5571
10253	PSD4	0.308864	7.76909	2.15529	0.0350941	0.999844	-3.86111	UP	10253	23550
10317	PSPC1	-0.32247	5.46809	-2.71207	0.00867529	0.999844	-3.29812	DOWN	10317	55269
10318	PSPH	-0.264432	4.34285	-3.20932	0.00212235	0.999844	-2.72451	DOWN	10318	5723
10321	PSTPIP1	0.362764	8.19524	2.28462	0.0258264	0.999844	-3.73884	UP	10321	9051
10358	PTK6	-0.277274	4.46671	-2.82629	0.00635793	0.999844	-3.17166	DOWN	10358	5753
10415	PURA	-0.465914	6.25236	-3.46864	0.000965338	0.999844	-2.40416	DOWN	10415	5813
10416	PURB	0.302392	7.8863	2.53913	0.0136786	0.999844	-3.48286	UP	10416	5814
10541	RAC1	-0.434782	9.47174	-3.32192	0.00151394	0.999844	-2.587	DOWN	10541	5879
10544	RACGAP1	0.302886	5.28929	3.00662	0.00383223	0.999844	-2.96535	UP	10544	29127
10564	RAET1L	0.309362	4.15896	2.85199	0.00592232	0.999844	-3.14275	UP	10564	154064
10598	RAPGEF2	-0.309086	5.87061	-2.35063	0.0219904	0.999844	-3.67436	DOWN	10598	9693
10661	RBM15B	-0.311777	5.24524	-2.48446	0.0157348	0.999844	-3.53949	DOWN	10661	29890
10674	RBM34	-0.281125	6.71814	-2.13246	0.0370023	0.999844	-3.88212	DOWN	10674	23029
10712	RCHY1	0.262595	4.58579	2.0866	0.0411111	0.999844	-3.92379	UP	10712	25898
10758	RER1	0.319539	6.16727	2.41185	0.0188956	0.999844	-3.61334	UP	10758	11079
10772	REXO1L3P	0.263782	3.98708	3.33358	0.00146134	0.999844	-2.57262	UP	10772	441359
10785	RFNG	0.385679	8.12162	2.74875	0.00785806	0.999844	-3.25788	UP	10785	5986
10827	RGS4	-0.268019	4.10911	-2.53675	0.0137628	0.999844	-3.48535	DOWN	10827	5999
10890	MED19	0.314158	7.12212	2.66974	0.00971458	0.999844	-3.3441	UP	10890	8737
10918	RNASEH2A	-0.271707	5.2999	-2.15814	0.0348614	0.999844	-3.85847	DOWN	10918	10535
10970	RNF31	0.354627	7.99447	2.35679	0.0216599	0.999844	-3.66828	UP	10970	55072
10985	RNGTT	-0.343893	7.49114	-2.32461	0.0234376	0.999844	-3.69995	DOWN	10985	8732
10986	RNH1	-0.346242	7.45876	-2.33265	0.0229814	0.999844	-3.69206	DOWN	10986	6050
11027	RPA2	0.303753	8.92346	2.24039	0.0287183	0.999844	-3.78127	UP	11027	6118
11044	RPL12P6	-0.928284	6.45941	-2.4207	0.0184818	0.999844	-3.60442	DOWN	11044	440176
11062	RPL3	0.374142	11.6552	2.57841	0.0123545	0.999844	-3.44163	UP	11062	6122
11089	RPN1	0.289907	9.64681	2.49105	0.0154729	0.999844	-3.53271	UP	11089	6184
11114	RPS20	-0.275279	11.973	-2.03803	0.0458892	0.999844	-3.96713	DOWN	11114	6224
11120	RPS27A	0.246327	12.6631	2.26674	0.0269627	0.999844	-3.75607	UP	11120	6233
11144	RPTN	0.24338	3.8889	2.03343	0.0463657	0.999844	-3.9712	UP	11144	126638
11207	RUVBL2	-0.301115	6.05675	-2.50471	0.0149427	0.999844	-3.51862	DOWN	11207	10856
11306	SCARNA1	-0.251622	3.81184	-2.53458	0.0138397	0.999844	-3.4876	DOWN	11306	677774
11371	SCP2	-0.245726	4.35924	-2.37441	0.0207384	0.999844	-3.6508	DOWN	11371	6342
11388	SDC1	0.381342	4.10894	2.35955	0.021513	0.999844	-3.66554	UP	11388	6382
11397	SDF2L1	0.314811	8.12226	2.16319	0.0344539	0.999844	-3.8538	UP	11397	23753
11409	NFYC	-0.349955	5.77535	-2.31087	0.0242351	0.999844	-3.71336	DOWN	11409	6397
11421	SEC61A1	0.247922	9.36559	2.11831	0.0382296	0.999844	-3.89505	UP	11421	29927
11456	SENP2	0.295173	6.17562	2.48858	0.0155705	0.999844	-3.53525	UP	11456	59343
11480	SERPINA12	-0.259435	3.82547	-3.16458	0.0024227	0.999844	-2.77844	DOWN	11480	145264
11510	SERTAD1	0.366965	7.32939	2.08176	0.0415672	0.999844	-3.92814	UP	11510	29950
11656	SIPA1L3	0.373695	5.51312	2.15217	0.0353495	0.999844	-3.86399	UP	11656	23094
11677	SKP2	-0.306423	4.95578	-2.64748	0.0103057	0.999844	-3.36808	DOWN	11677	6502
11721	SLC16A2	0.27746	4.65088	2.32466	0.0234348	0.999844	-3.6999	UP	11721	6567
11754	SLC22A12	0.329007	4.069	3.66982	0.000512014	0.999844	-2.14743	UP	11754	116085
11850	SLC30A2	0.249393	3.98964	2.56338	0.0128469	0.999844	-3.45746	UP	11850	7780
11880	SLC35E3	-0.347348	6.48088	-2.64465	0.0103832	0.999844	-3.37112	DOWN	11880	55508
11899	SLC38A5	0.296516	5.27091	2.52837	0.014063	0.999844	-3.49408	UP	11899	92745
11916	SLC3A2	0.253585	7.049	2.10152	0.0397326	0.999844	-3.91031	UP	11916	6520
12042	SMARCA4	-0.243431	7.98114	-2.1477	0.0357186	0.999844	-3.86811	DOWN	12042	6597
12080	SMUG1	0.269569	6.76626	2.0237	0.0473866	0.999844	-3.97976	UP	12080	23583
12127	SNORA15	-0.264959	3.9421	-2.74047	0.00803601	0.999844	-3.26699	DOWN	12127	677803
12259	SNORD72	0.250261	3.93379	2.91854	0.00491892	0.999844	-3.06711	UP	12259	619564
12289	SNRPD3	-0.455625	5.57019	-2.86773	0.00566919	0.999844	-3.12496	DOWN	12289	6634
12310	SNX2	-0.416458	7.96015	-2.55836	0.0130151	0.999844	-3.46273	DOWN	12310	6643
12411	SPATA4	-0.291273	4.14047	-2.87135	0.00561245	0.999844	-3.12086	DOWN	12411	132851
12414	SPATA8	-0.256941	3.86602	-3.08913	0.00302117	0.999844	-2.86841	DOWN	12414	145946
12415	SPATA9	0.251616	4.18443	2.0512	0.0445478	0.999844	-3.95545	UP	12415	83890
12477	SPRY1	-0.385101	4.91863	-2.69105	0.00917781	0.999844	-3.321	DOWN	12477	10252
12487	SPTBN1	-0.422461	6.5395	-2.01822	0.0479716	0.999844	-3.98458	DOWN	12487	6711
12492	SPTLC2	-0.325655	4.84322	-2.49663	0.0152544	0.999844	-3.52696	DOWN	12492	9517
12493	SPTY2D1	-0.307714	5.27746	-2.2762	0.0263565	0.999844	-3.74697	DOWN	12493	144108
12511	SRM	-0.347651	6.32211	-2.02864	0.0468659	0.999844	-3.97541	DOWN	12511	6723
12541	SSH3	0.390464	6.03592	2.42905	0.0180995	0.999844	-3.596	UP	12541	54961
12548	SSRP1	0.314969	5.67578	2.21975	0.0301628	0.999844	-3.80086	UP	12548	6749
12578	ST6GALNAC4	-0.339971	5.45268	-2.61865	0.01112	0.999844	-3.39895	DOWN	12578	27090
12600	CYP4F	0.429823	7.35994	2.3499	0.0220298	0.999844	-3.67508	UP	12600	57559
12634	STK11IP	0.405473	6.98175	2.80927	0.00666262	0.999844	-3.19072	UP	12634	114790
12680	STX18	-0.266656	4.52164	-2.61792	0.0111414	0.999844	-3.39972	DOWN	12680	53407
12750	SYAP1	-0.426527	9.27526	-2.11658	0.0383827	0.999844	-3.89663	DOWN	12750	94056
12759	SYF2	-0.286894	8.15572	-2.06588	0.0430935	0.999844	-3.94237	DOWN	12759	25949
12761	SYMPK	0.291441	6.66941	2.00317	0.0496068	0.999844	-3.99773	UP	12761	8189
12763	SYN2	0.25057	4.34247	2.68817	0.00924892	0.999844	-3.32414	UP	12763	6854
12780	SYPL1	-0.30818	6.90944	-2.10491	0.0394255	0.999844	-3.90724	DOWN	12780	6856
12788	SYT15	0.288694	5.19383	2.19993	0.0316095	0.999844	-3.81953	UP	12788	83849
12837	TAF5	0.319916	5.73809	2.23216	0.0292869	0.999844	-3.7891	UP	12837	6877
12859	TAPBP	-0.341386	4.91994	-2.20642	0.0311293	0.999844	-3.81343	DOWN	12859	6892
12917	TBC1D3G	0.474087	5.62876	2.7557	0.00771135	0.999844	-3.25021	UP	12917	101060321
12961	TCEAL1	-0.294717	4.88221	-2.72834	0.00830353	0.999844	-3.28031	DOWN	12961	9338
12998	TDG	0.327119	8.18255	2.1649	0.0343165	0.999844	-3.85221	UP	12998	6996
13005	TDRD5	-0.248555	3.74797	-2.71251	0.00866486	0.999844	-3.29763	DOWN	13005	163589
13042	TEX14	0.278171	3.96803	2.78574	0.00710596	0.999844	-3.21694	UP	13042	56155
13058	TFCP2L1	-0.293082	4.00953	-2.38485	0.0202089	0.999844	-3.6404	DOWN	13058	29842
13066	TFF2	0.254042	4.02455	2.32356	0.0234976	0.999844	-3.70097	UP	13066	7032
13079	TGFB1I1	0.420567	5.23476	2.05504	0.0441635	0.999844	-3.95204	UP	13079	7041
13081	TGFB3	0.260463	4.94109	2.13072	0.0371511	0.999844	-3.88371	UP	13081	7043
13212	TM4SF1	0.267357	4.48194	2.10222	0.0396695	0.999844	-3.90968	UP	13212	4071
13308	TMEM41A	-0.461861	4.92651	-3.76644	0.000375061	0.999844	-2.02189	DOWN	13308	90407
13340	TMEM81	0.245388	4.05226	2.45506	0.0169521	0.999844	-3.56958	UP	13340	388730
13387	TNFAIP8	-0.527421	6.78269	-3.08889	0.00302324	0.999844	-2.86869	DOWN	13387	25816
13400	TNFRSF17	-0.492044	5.63843	-2.06636	0.0430471	0.999844	-3.94195	DOWN	13400	608
13416	TNFSF14	-0.289627	4.30823	-2.47402	0.0161579	0.999844	-3.55021	DOWN	13416	8740
13421	TNFSF9	0.284049	4.36671	2.27032	0.0267319	0.999844	-3.75263	UP	13421	8744
13472	TOP1MT	-0.39224	4.75129	-3.32789	0.00148677	0.999844	-2.57963	DOWN	13472	116447
13494	TP53INP1	-0.384468	7.66017	-2.22469	0.0298113	0.999844	-3.79618	DOWN	13494	94241
13570	TRERF1	0.263816	3.89052	3.30157	0.00161001	0.999844	-2.61203	UP	13570	55809
13574	TRHDE	0.336629	3.91634	3.30487	0.00159407	0.999844	-2.60798	UP	13574	29953
13613	TRIM45	0.250769	4.36489	2.58158	0.012253	0.999844	-3.43828	UP	13613	80263
13623	TRIM56	-0.333007	6.68029	-2.00053	0.0498983	0.999844	-4.00003	DOWN	13623	81844
13645	TRIP4	-0.290875	6.37523	-2.40493	0.0192245	0.999844	-3.6203	DOWN	13645	9325
13656	TRPC1	0.281846	4.7399	2.00138	0.0498048	0.999844	-3.99929	UP	13656	7220
13701	TSLP	0.294158	4.41041	3.02489	0.00363687	0.999844	-2.94402	UP	13701	85480
13936	UBP1	0.351938	8.44702	2.45226	0.0170726	0.999844	-3.57244	UP	13936	7342
13963	UGDH	-0.290979	5.1521	-2.39829	0.0195454	0.999844	-3.62696	DOWN	13963	7358
13991	UNC119	0.393424	6.91353	2.34331	0.0223892	0.999844	-3.68158	UP	13991	9094
14043	USP14	-0.265297	6.06393	-2.42606	0.0182356	0.999844	-3.59902	DOWN	14043	9097
14052	USP24	0.369443	8.19836	2.12704	0.0374686	0.999844	-3.88708	UP	14052	23358
14069	USP4	-0.328226	6.94612	-2.11025	0.0389453	0.999844	-3.90239	DOWN	14069	7375
14168	VPREB1	-0.301249	3.90049	-3.00678	0.00383054	0.999844	-2.96517	DOWN	14168	7441
14191	VPS41	0.27769	8.20277	2.38664	0.0201192	0.999844	-3.63861	UP	14191	27072
14193	VPS4B	-0.331719	7.96981	-2.19892	0.0316852	0.999844	-3.82048	DOWN	14193	9525
14198	VRK1	-0.248246	5.40961	-2.20966	0.030892	0.999844	-3.81038	DOWN	14198	7443
14210	VTI1B	0.324385	6.01681	2.02673	0.0470668	0.999844	-3.9771	UP	14210	10490
14212	VTRNA1-1	0.325167	4.88358	2.22835	0.029553	0.999844	-3.79271	UP	14212	56664
14261	WDR47	0.29588	4.96473	2.45376	0.0170079	0.999844	-3.57091	UP	14261	22911
14267	WDR55	-0.335562	6.06055	-2.09406	0.0404166	0.999844	-3.91705	DOWN	14267	54853
14306	WNK2	-0.248461	3.86385	-2.36714	0.0211143	0.999844	-3.65802	DOWN	14306	65268
14330	WSB1	-0.381911	10.4216	-2.35822	0.0215837	0.999844	-3.66686	DOWN	14330	26118
14365	XPNPEP1	0.360475	8.92159	2.31995	0.0237052	0.999844	-3.7045	UP	14365	7511
14402	YIPF7	0.307384	3.99376	2.98591	0.00406549	0.999844	-2.98944	UP	14402	285525
14409	YPEL3	0.264938	8.7267	2.13926	0.0364242	0.999844	-3.87587	UP	14409	83719
14481	ZCCHC14	0.356118	5.81763	2.68975	0.00920988	0.999844	-3.32242	UP	14481	23174
14519	ZFC3H1	-0.331406	7.42788	-2.08239	0.0415069	0.999844	-3.92757	DOWN	14519	196441
14544	ZFYVE16	0.24988	4.92219	2.15569	0.0350615	0.999844	-3.86074	UP	14544	9765
14571	ZMYM4	0.31422	6.08268	2.85136	0.00593265	0.999844	-3.14346	UP	14571	9202
14583	ZNF12	0.296851	5.34571	2.34094	0.0225196	0.999844	-3.68391	UP	14583	7559
14709	ZNF365	0.256984	3.90236	3.32861	0.00148353	0.999844	-2.57875	UP	14709	22891
14818	ZNF564	-0.274521	5.81482	-2.10552	0.0393698	0.999844	-3.90668	DOWN	14818	163050
14830	ZNF576	0.380657	5.24488	2.95832	0.00439683	0.999844	-3.02138	UP	14830	79177
14873	ZNF630	-0.254361	4.50915	-2.60599	0.0114957	0.999844	-3.41242	DOWN	14873	57232
14900	ZNF677	-0.2567	4.04361	-2.89271	0.00528796	0.999844	-3.09659	DOWN	14900	342926
14942	ZNF77	-0.260135	4.55431	-2.39797	0.019561	0.999844	-3.62728	DOWN	14942	58492
14950	ZNF83	-0.443942	6.58205	-3.01345	0.00375813	0.999844	-2.95739	DOWN	14950	55769

## Sheet: Legend
Table S1: Differentially expressed genes (DEGs) identified between CAD patients and healthy controls.
